# Supplementary material for: Poly(ethylene oxide)- and Polyzwitterion-Based Thermoplastic Elastomers for Solid Electrolytes
Source: Materials (Basel). 2024 May 3;17(9):2145. doi: 10.3390/ma17092145 (PMC11085580; doi:10.3390/ma17092145)
Supplement: Supplementary file 1 [file materials-17-02145-s001.zip]

Archive with 1 entries (1 files):
- materials-2948742-supplementary.pdf
